# Supplementary material for: Ion-Induced Polysaccharide Gelation: Peculiarities of Alginate Egg-Box Association with Different Divalent Cations
Source: Polymers (Basel). 2023 Feb 28;15(5):1243. doi: 10.3390/polym15051243 (PMC10007407; doi:10.3390/polym15051243)
Supplement: Supplementary file 1 [file polymers-15-01243-s001.zip]

Archive with 1 entries (1 files):
- polymers-2222582-supplementary.pdf
